# Supplementary material for: Structural and functional studies of the first tripartite protein complex at the Trypanosoma brucei flagellar pocket collar
Source: PLoS Pathog. 2021 Aug 2;17(8):e1009329. doi: 10.1371/journal.ppat.1009329 (PMC8360560; doi:10.1371/journal.ppat.1009329)
Supplement: S1 Data — Excel spreadsheet containing, in separate sheets, the raw data for the immunofluorescence quantification in Fig 3D and western blot quantification in Fig 4D. (XLSX) [file ppat.1009329.s010.xlsx]

## Sheet: Data Figure 3D
	BILBO1 (n=200)								BILBO2 (n=200)
	1K1N-1FPC	1K1N-2FPC		2K1N-2FPC		2K2N-2FPC			1K1N-1FPC	1K1N-2FPC		2K1N-2FPC		2K2N-2FPC
	flagellum	Old flagellum	New Flagellum	Old flagellum	New Flagellum	Old flagellum	New Flagellum		flagellum	Old flagellum	New Flagellum	Old flagellum	New Flagellum	Old flagellum	New Flagellum
	IntDen	IntDen	IntDen	IntDen	IntDen	IntDen	IntDen		IntDen	IntDen	IntDen	IntDen	IntDen	IntDen	IntDen
	10232.9	9783.6	9276.8	9533	9703.2	9805.4	8221.7		3643.9	2246	2142.4	2350.2	2219.8	4774.8	4286.2
	9703.4	9179.1	8442	12458.7	12164.9	9687.6	7999.9		3643.9	2234.6	2054.9	2077.5	2085.5	4459.2	3964.7
	8077.2	9192.3	9154.7	12390	12844.4	8671.7	8004		3643.9	2501.6	1773.2	2036.1	2015.9	3333.5	2683.5
	10618.7	10143.6	6796.2	11112.5	11714.5	9002.7	8621		3643.9	1952	1949.6	2265.8	2171.7	3499.2	3382.6
	8667.4	9060.3	8423	10833.9	10402.6	9264.7	10232.9		3643.9	2066	1971.1	2593.2	2282.9	3665.1	3665.1
	10136	9436.6	7835.7	10696.8	10433.6	9421.1	8802.2		3643.9	2317.4	2111.3	2461.3	2414.7	4908.7	4745.8
	9240	6844.8	11171.6	11275.1	11284.7	8454.2	8672.4		3643.9	2351.5	2150.8	2645	2371.4	3273.2	3061.9
	9001.1	10295.5	10728.9	10470.8	10535.1	9178.2	9139		3643.9	2180.7	1970.2	2117	1987.1	3625.9	3583.5
	9735.6	8221.7	9031.3	10307.1	9899.7	11681.4	11460.1		3643.9	2199.5	2062.4	2530	2366.9	4227.7	4185.2
	8440.6	9283.4	9384.7	10402.2	10329	13698	13962.3		3643.9	2504.5	2009.5	3013.7	3281.6	3544.1	3067
	9441.6	9372.3	8542	10496.8	10484.4	11960.2	11342.4		3643.9	2089.5	1992.9	2782.1	2403.4	3662.6	3610.3
	9625.2	8960.3	8363.9	10463.2	10084.1	9255.6	9390.3		3643.9	2151.1	2184	2666.1	2650.7	3372.1	3405.1
	8629.5	9098.6	8048.9	10058.8	10312.6	10369.8	9966.3		3643.9	2345.9	2217.4	2228.3	2330.6	3725.4	3507.8
	8707.6	8525.6	8678.2	10974	10251.8	8603.4	8587.9		3643.9	2077	1929.6	2775	2043	3628.2	3290.3
	9870.5	8482.1	9506	11200	11655.6	10033.2	9337.1		3643.9	2204.3	1980.4	2233.2	2055.6	3334.1	3116.9
	10304.6	11018.7	10375.9	9291.8	9381.2	11632.8	12214.7		3643.9	2375.2	2631.7	2342.3	2152.4	3552.5	3552.5
	9082.3	11950.3	8501.5	9919.5	9954.7	11725.4	11046.4		3643.9	2455.3	2308.1	2192.4	1933	3601.3	3601.3
	8606.2	9542.1	9711.7	9455.3	9618.4	6800.1	6977.4		3643.9	2051.6	1934.2	2696.8	2440.2	3355.1	3320.9
	8164.7	13130.2	8756.3	8909.1	8621.9	7087.7	7737.8		3643.9	2091	2139	2513.8	2346.7	3131.3	3079.3
	7991.7	7978.2	11651.7	9177.8	9219.3	7543.5	7728.2		3643.9	2077.4	1988.2	2420.5	2135.5	3154.9	3160.2
	9576.2	10969.2	10902.9	12256.8	13008.1	6718.8	6315.9		3643.9	2191.2	2216.6	2339	2020.3
	10259.7	9940	9130.8	12718.9	12636.4				3643.9	2165.7	2402.4	2510.1	2328.5
	8877.3	10021.7	11603.7	11692.6	11806.5				3643.9	2199.4	2359.2	2373.9	2306.7
	7978.8	11032.8	8940.5	10818.5	10457.3				3643.9	2172.4	1987.3	2833.5	2697.7
	8687.6	10986.1	10163.3	11403.6	12346.9				3643.9	2160	2091	2721.7	2378.1
	7293	12161	9169	11361.7	11663.6				3643.9	2360.9	2295.8	2885.6	3297.2
	8654.5	10469.5	8706.6	8481	8490				3643.9	2204.5	2269.1	2384.6	2636.7
	9619.6	9476.8	9308.5	7154.4	6684.9				3643.9	2184.9	2218.8	2385.2	2212.2
	10259.7	10166.1	8696	8030.7	6032.2				3643.9	2271.6	2045.5	2400.8	2150.2
	7992.4	9935.4	9496.7	6895.5	6888.6				3643.9	2199.7	2051.6	2346.9	2193.8
	8902.6	6383.9	6357.4	7647.8	6968.5				3643.9	1933.7	1845	2849	3192.7
	8652.6	10880.5	11441.5	10607.5	7574.6				3643.9	2091.4	1973.6	2512.2	2710.8
	7321.9	9244.8	8722.9	7657.1	8392				3643.9	2085.8	1912.8	2492.1	2642.9
	8563.8	10583.8	9890.2	6989.8	7347.1				3643.9	2194.6	2161.7	2664.9	2421.3
	8680.1	10603.5	10632.3	6582.3	6668.7				3643.9	2213	1968	2538.8	2360.6
	8718.4	12228.3	10840.6	7653	7614.6				3643.9	2354.6	2154.5	2379.2	2534.2
	8243.6	10959.1	11016.1						3643.9	2321.5	2090.6	2492.1	2362
	10365.3	10970.9	10948.3						3643.9	2138.7	2224.9
	9670.7	11578.1	11106.2						3643.9	2115.5	2029.1
	8572.1	10835.6	10865.3						3643.9	2324	2180.8
	8828	10289.6	9966						3643.9	2079.7	2027
	9696.7	10627.6	10693.9						3643.9	2163.3	2156.2
	8161.5	9714.6	10457.3						3643.9	2424.7	2123.9
	8438.4	9011.8	8717.6						3643.9	2311.5	2047.6
	7577.8	8545.3	8819						3643.9	2337.8	2080.4
	9131.1	10138.1	10172.6						3643.9	2114.8	2033.4
	8773.1								3643.9	2202.5	2026.1
	10587.6								3643.9	2105.4	2000
	10904.3								3643.9	1957.1	1897.5
	11185.8								3643.9	2186.9	2036.9
	9581.1								3643.9
	11789.8								3643.9
	9293.4								3643.9
	10436.2								3643.9
	11027.7								3643.9
	10834.5								3643.9
	8980.5								3643.9
	11384.4								3643.9
	11069.2								3643.9
	10186.4								3643.9
	10523.9								3643.9
	14452.1								3643.9
	9664.9								3643.9
	10449								3643.9
	9309.5								3643.9
	10759.3								3643.9
	10060.8								3643.9
	10292.4								3643.9
	10779.9								3643.9
	9140.5								3643.9
	8778.6								3643.9
	8728.3								3643.9
	11728.1								3643.9
	10305								3643.9
	14638.1								3643.9
	10807.7								3643.9
	14367								3643.9
	12135.3								3643.9
	13266.2								3643.9
	11619.4								3643.9
	12786.6								3643.9
	11913.8								3643.9
	13340.2								3643.9
	9816								3643.9
	6965.4								3643.9
	6758.9								3643.9
	10194.1								3643.9
	6799.8								3643.9
	8998.3								3643.9
	8701.6								3643.9
	6510.8								3643.9
	9935.5								3643.9
	6851.1								3643.9
	9740.2
	9714.2
	6822.2

## Sheet: Data Figure 4D
	Western blot-1
		BILBO1	BILBO2	mAb25	mAb25 Ratio	BILBO1	BILBO2	BILBO1 normalized	BILBO2 normalized
NI	WC	19323.2	15340.3	14493	100	100	100	100	100
	CSK	17127.7	7286.5	13280.3	100	100	100	100	100
24h	WC	4892.62	10140.2	6972.67	48.1107	25.32	66.1014	52.6286	137.394
	CSK	2553.67	3045.84	8151.43	61.3797	14.9096	41.8012	24.2907	68.1026
48h	WC	2334.91	25427.5	12266.1	84.6348	12.0835	165.756	14.2772	195.849
	CSK	1878.62	1800.31	10656.2	80.2405	10.9683	24.7074	13.6693	30.7917
72h	WC	3205.2	24793.9	11408.1	78.7146	16.5874	161.626	21.0728	205.332
	CSK	982.669	1470.2	12452.7	93.7683	5.7373	20.1771	6.11859	21.5181
	Western-blot-2
		BILBO1	BILBO2	Tubulin	Tubulin ratio	BILBO1	BILBO2	BILBO1 normalized	BILBO2 normalized
NI	WC	65050.5	6937.4	18448.3	100	100	100	100	100
	CSK	71765.6	7896.2	14420.4	100	100	100	100	100
24H	WC	25785.7	5131.74	13165.6	71.365	39.6395	73.9721	55.5447	103.653
	CSK	29041.2	2769.55	12625.4	87.5524	40.4667	35.0744	46.22	40.0611
48H	WC	11818.4	12129.3	15305.9	82.9666	18.168	174.839	21.898	210.734
	CSK	9786.63	1769.23	15896.5	110.236	13.6369	22.4061	12.3706	20.3255
72H	WC	11339.4	18890.2	15896.7	86.1692	17.4316	272.296	20.2295	316.001
	CSK	7949.22	1288.82	14980.7	103.885	11.0766	16.322	10.6624	15.7116
